# Supplementary material for: Biomimetic Calcium Phosphate Coatings for Bioactivation of Titanium Implant Surfaces: Methodological Approach and In Vitro Evaluation of Biocompatibility
Source: Materials (Basel). 2021 Jun 24;14(13):3516. doi: 10.3390/ma14133516 (PMC8269522; doi:10.3390/ma14133516)
Supplement: Supplementary file 1 [file materials-14-03516-s001.zip]

Archive with 1 entries (1 files):
- materials-1255683-supplementary.pdf
